# Supplementary material for: Are Thoracic Aortic Aneurysm Patients at Increased Risk for Cardiovascular Diseases?
Source: J Clin Med. 2022 Dec 29;12(1):272. doi: 10.3390/jcm12010272 (PMC9821759; doi:10.3390/jcm12010272)
Supplement: Supplementary file 1 [file jcm-12-00272-s001.zip]

Archive with 1 entries (1 files):
- jcm-2006935-supplementary.pdf
